# Supplementary material for: Incorporating Spatial Statistics into Examining Equity in Health Workforce Distribution: An Empirical Analysis in the Chinese Context
Source: Int J Environ Res Public Health. 2018 Jun 22;15(7):1309. doi: 10.3390/ijerph15071309 (PMC6068954; doi:10.3390/ijerph15071309)
Supplement: Supplementary file 1 [file ijerph-15-01309-s001.zip › Table S1.xlsx]

## Sheet: Sheet1
Table S1. The health workforce and population data in 2004, 2009 and 2014.
Province	The number of Doctors			The number of Nurses			Population
	Unit: Person			Unit：Person			Unit：10 thousands
	2004	2009	2014	2004	2009	2014	2004	2009	2014
Beijing	49091	62853	79949	41557	61709	88488	1493	1755	2152
Tianjin	25208	27590	33340	19585	23089	31577	1024	1228	1517
Hebei	101070	124127	157725	53573	74699	121845	6809	7034	7384
Shanxi	68294	84705	89835	40962	57260	79055	3335	3427	3648
Neimenggu	50177	69197	62182	26517	35414	56723	2384	2458	2505
Liaoning	92265	95678	101636	72751	84498	105828	4217	4341	4391
Jilin	58257	60152	63234	39546	42406	57433	2709	2740	2752
Heilongjiang	63974	74178	81371	44768	55853	77720	3817	3826	3833
Shanghai	43775	53024	61202	38112	52271	71929	1742	2210	2426
Jiangsu	106060	125220	178551	76975	111039	188767	7433	7810	7960
Zhejiang	83052	113852	145725	54874	88144	145141	4720	5276	5508
Anhui	64483	84778	103742	45048	69959	111497	6461	6131	6083
Fujian	43586	55066	75324	32687	47860	85664	3511	3666	3806
Jiangxi	50084	59325	74647	35429	53653	84140	4284	4432	4542
Shandong	138314	176193	230883	96114	139610	245711	9180	9470	9789
Henan	109367	150990	189335	74739	112181	191117	9717	9487	9436
Hubei	89852	97869	126123	66214	87334	144109	6016	5720	5816
Hunan	89934	105790	133372	57820	83159	136247	6698	6406	6737
Guangdong	113266	161401	216799	92287	153391	233483	8304	10130	10724
Guangxi	53390	66813	86525	43286	62798	103955	4889	4856	4754
Hainan	12111	14117	17609	10511	15225	22383	818	864	903
Chongqing	36603	44627	58084	20249	31881	62739	3122	2859	2991
Sichuan	113126	138685	179523	60871	91164	175520	8725	8185	8140
Guizhou	36856	41465	57845	21602	31984	67204	3904	3537	3508
Yunnan	53248	60509	75426	36540	46329	82823	4415	4571	4714
Xizang	4356	4552	5609	1849	2007	2715	274	297	318
Shaanxi	59683	69745	76460	37476	54836	97221	3705	3727	3775
Gansu	34451	37646	47681	22283	26578	45472	2619	2555	2591
Qinghai	8635	10221	12953	6200	7833	12750	539	557	583
Ningxia	10698	12088	15023	7100	9856	15096	588	625	662
Xinjiang	43053	46750	54805	30908	40798	59792	1963	2159	2298
